# Supplementary material for: Design, Synthesis, Electronic Properties, and X-ray Structural Characterization of Various Modified Electron-Rich Calixarene Derivatives and Their Conversion to Stable Cation Radical Salts
Source: Molecules. 2022 Sep 14;27(18):5994. doi: 10.3390/molecules27185994 (PMC9501969; doi:10.3390/molecules27185994)
Supplement: Supplementary file 1 [file molecules-27-05994-s001.zip]

Archive with 1 entries (1 files):
- molecules-1891595-supplementary.pdf
